# Supplementary material for: External Stenting for Saphenous Vein Grafts in Coronary Surgery: A Systematic Review and Meta-Analysis
Source: J Clin Med. 2023 Nov 29;12(23):7395. doi: 10.3390/jcm12237395 (PMC10707268; doi:10.3390/jcm12237395)
Supplement: Supplementary file 1 [file jcm-12-07395-s001.zip]

Archive with 1 entries (1 files):
- jcm-2557061-supplementary.pdf
